# Supplementary material for: A Bifunctional Fluorescence Probe for the Detection of Hypochlorous Acid and Viscosity in Living Cells and Zebrafish
Source: Molecules. 2025 Mar 30;30(7):1531. doi: 10.3390/molecules30071531 (PMC11990390; doi:10.3390/molecules30071531)
Supplement: Supplementary file 1 [file molecules-30-01531-s001.zip]

Archive with 1 entries (1 files):
- molecules-3506930-supplementary.pdf
